# Supplementary material for: Christensenella massiliensis reduces kynurenine levels and alleviates obesity and related metabolic disorders in model mice
Source: Gut Microbes. 2026 Jul 11;18(1):2701382. doi: 10.1080/19490976.2026.2701382 (PMC13360501; doi:10.1080/19490976.2026.2701382)
Supplement: Supplementary tables.xlsx [file KGMI_A_2701382_SM2586.xlsx]

## Sheet: Table S1
Table S1 The specific primers used in qPCR.
Primer name	Sequence (5' to 3')
Glp1r-F	CGGAGTGTGAAGAGTCTAAGCG
Glp1r-R	ATGGCTGAAGCGATGACCAAGG
PPAR-γ-F	GTACTGTCGGTTTCAGAAGTGCC
PPAR-γ-R	ATCTCCGCCAACAGCTTCTCCT
PPAR-a-F	ACCACTACGGAGTTCACGCATG
PPAR-a-R	GAATCTTGCAGCTCCGATCACAC
Ucp2 -F	TAAAGGTCCGCTTCCAGGCTCA
Ucp2 -R	ACGGGCAACATTGGGAGAAGTC
IL6-F	TACCACTTCACAAGTCGGAGGC
IL6-R	CTGCAAGTGCATCATCGTTGTTC
Gapdh-F	CATCACTGCCACCCAGAAGACTG
Gapdh-R	ATGCCAGTGAGCTTCCCGTTCAG
MS-F	TGACGGCTGTAGAGATACAGCTT
MS-R	AGTTCCCACCATGACGTGC

## Sheet: Table S2
Table S2 Genus-level LEfSe analysis
Genus	LDA	EnrichedGroup	pvalue
Acetivibrio__ethanolgignens_group	1.94769		-
Eubacterium__nodatum_group	1.88639		-
Eubacterium__xylanophilum_group	2.76103		-
A2	2.70275		-
Acetatifactor	4.18749		-
Akkermansia	3.08147		-
Alistipes	4.62592		-
Anaerotruncus	3.08305		-
Angelakisella	3.48349		-
ASF356	2.10471		-
Bifidobacterium	3.82918		-
Blautia	4.57862		-
Butyricicoccus	2.0534		-
Candidatus_Arthromitus	0.983513		-
Candidatus_Saccharimonas	2.7731		-
Clostridium_sensu_stricto_1	3.27106		-
Colidextribacter	4.45649		-
Coprococcus	2.21076		-
Desulfovibrio	2.78464		-
DNF00809	1.25818		-
Dubosiella	5.1079		-
Eisenbergiella	1.88415		-
Enterococcus	1.87433		-
Enterorhabdus	3.42089		-
Erysipelatoclostridium	2.21288		-
Escherichia_Shigella	2.88965		-
Faecalibaculum	4.78456		-
Flavonifractor	3.81211		-
GCA_900066575	3.40754		-
Harryflintia	2.57106		-
Hydrogenoanaerobacterium	0.743505		-
Ileibacterium	3.13293		-
Incertae_Sedis	3.35532		-
Intestinimonas	3.32043		-
Lachnoclostridium	3.81341		-
Lachnospiraceae_FCS020_group	2.74232		-
Lachnospiraceae_NK4A136_group	3.89034		-
Lachnospiraceae_UCG_001	2.17418		-
Lachnospiraceae_UCG_006	3.28256		-
Lactobacillus	5.3916		-
Lactococcus	4.07891		-
Marvinbryantia	2.03381		-
Monoglobus	1.75638		-
Mucispirillum	3.30436		-
Muribaculum	2.12318		-
Negativibacillus	1.53175		-
NK4A214_group	1.71857		-
Odoribacter	4.1793		-
Oscillibacter	4.12331		-
Paludicola	2.87737		-
Parabacteroides	4.08455		-
Rikenella	4.15497		-
Rikenellaceae_RC9_gut_group	4.90274		-
Romboutsia	4.17512		-
Roseburia	3.71657		-
Staphylococcus	0.938557		-
Streptococcus	3.13763		-
Tyzzerella	3.40673		-
UBA1819	1.93146		-
UCG_005	2.23483		-
UCG_009	2.91255		-
Unassigned	5.51456		-

## Sheet: Table S3
Table S3 Family-level LEfSe analysis
Family	LDA	EnrichedGroup	pvalue
f__Eubacterium__coprostanoligenes_group	1.50687		-
Akkermansiaceae	3.08147		-
Anaerovoracaceae	2.52657		-
Atopobiaceae	3.98219		-
Bifidobacteriaceae	3.82918		-
Butyricicoccaceae	2.96881		-
Clostridiaceae	3.27329		-
Deferribacteraceae	3.30436		-
Desulfovibrionaceae	4.96012		-
Eggerthellaceae	3.45398		-
Enterobacteriaceae	2.88965		-
Enterococcaceae	1.87433		-
Erysipelatoclostridiaceae	2.21288		-
Erysipelotrichaceae	5.23081		-
Hungateiclostridiaceae	1.79211		-
Lachnospiraceae	5.22492		-
Lactobacillaceae	5.3916		-
Marinifilaceae	4.1793		-
Monoglobaceae	1.75638		-
Muribaculaceae	4.81679		-
Oscillospiraceae	4.91189		-
Peptostreptococcaceae	4.17512		-
Rikenellaceae	5.11192		-
Ruminococcaceae	3.94855		-
Saccharimonadaceae	2.7731		-
Staphylococcaceae	0.938557		-
Streptococcaceae	4.12049		-
Tannerellaceae	4.08455		-
UCG_010	2.92728		-
Unassigned	4.7201		-

## Sheet: Table S4
Table S4 The resulte of targeted quantitative metabolomics on the cecal contents.
Compounds	VIP	p_value	Log2FC	type
D-Alanyl-D-Alanine	1.7537	0.00219409	-1.18075	Down
3-hydroxymethylglutaric acid	1.75803	0.00230117	-1.39049	Down
1,5-Anhydro-D-Glucitol	1.88795	0.00302798	-2.13394	Down
3-Hydroxybutyric Acid	1.75433	0.00336015	-1.63103	Down
5-Hydroxylysine	1.86667	0.00362526	-1.1889	Down
D-Glucose 6-phosphate	1.85334	0.00404601	-2.66299	Down
Trans-4-Hydroxy-L-Proline	1.90655	0.0046278	-1.75336	Down
Ornithine	1.73165	0.0049945	-1.35125	Down
UMP	1.81474	0.00586831	-2.5601	Down
Tryptophol	1.65507	0.00613882	-1.34642	Down
AMP	1.7862	0.00777175	-2.47814	Down
Citric acid	1.68065	0.0138897	-1.3025	Down
2-Hydroxyhexadecanoic acid	1.70553	0.0142674	-1.66692	Down
Kynurenine	1.60277	0.0151473	-1.62426	Down
9H-purine	1.54782	0.0170728	-1.16796	Down
L-Cystathionine	1.63763	0.0221345	-2.41298	Down
Ethanolamine	1.67792	0.0235004	-1.27082	Down
Hyocholic acid	1.46497	0.0271523	-1.76252	Down
5,2'-O-dimethyluridine	1.40782	0.027605	-1.59203	Down
Guanidinoacetic acid	1.60685	0.0305624	-1.09663	Down
Guanidinoethyl Sulfonate	1.61338	0.0322201	-1.26125	Down
Taurolithocholic acid	1.58483	0.0349374	-1.99836	Down
1-Myristoyl-sn-glycero-3-phosphocholine	1.57782	0.0374463	-2.66587	Down
beta-muricholic acid	1.41961	0.0391139	-1.12758	Down
1-octadecylglycero-3-phosphocholine	1.54136	0.0415886	-1.89722	Down
1-Palmitoyl-sn-glycero-3-phosphocholine	1.50179	0.041625	-1.24143	Down
Hypotaurine	1.48277	0.0441772	-1.45873	Down
17beta-Estradiol	1.43789	0.0443774	-1.13718	Down
Phe Leu	1.42883	0.0459979	-1.13705	Down
Guanine	1.86233	0.00271534	1.6858	Up
Dehydroepiandrsterone	1.72496	0.00331773	1.52613	Up
Cinnabarinic acid	1.70692	0.0181838	inf	Up
2-aminobenzoic acid	1.62172	0.0190993	1.59702	Up
Guanosine	1.73177	0.0203681	2.62207	Up
N6,N6-dimethyladenosine	1.42602	0.0306286	1.71731	Up
ATP	1.49659	0.0351802	2.03278	Up
1-methylguanosine	1.40635	0.0396415	2.61887	Up
